# Supplementary material for: Measurement of Fumonisins in Maize Using a Portable Mass Spectrometer
Source: Toxins (Basel). 2022 Jul 30;14(8):523. doi: 10.3390/toxins14080523 (PMC9412256; doi:10.3390/toxins14080523)
Supplement: Supplementary file 1 [file toxins-14-00523-s001.zip]

Archive with 1 entries (1 files):
- toxins-1828954-supplementary.pdf
